# Supplementary material for: Seed shape and size of Silene latifolia, differences between sexes, and influence of the parental genome in hybrids with Silene dioica
Source: Front Plant Sci. 2024 Mar 11;15:1297676. doi: 10.3389/fpls.2024.1297676 (PMC10961389; doi:10.3389/fpls.2024.1297676)
Supplement: Supplementary Table 1 — Output of MANOVA for S. latifolia sex subpopulation and 2x (♀+♂) Vs 4x (~♂) population and for Figures 1A , 2B–D . ANOVA and Tukey tests for Figures 1A , 2B Nested MANOVA for Figure 3A . [file Table_1.xlsx]

## Sheet: ANOVA + Tukey (Fig 1A)
MANOVA S. latifolia Sex dataset		MANOVA S. latifolia 2x Vs 4x dataset		MANOVA S. latifolia 4x Vs Sex dataset
Df Pillai approx F num Df den Df Pr(>F)		Df Pillai approx F num Df den Df Pr(>F)		Df Pillai approx F num Df den Df Pr(>F)
Sex 1 0.86897 0.94743 56 8 0.5929		Type 1 0.81834 96.288 8 171 < 2.2e-16 ***		Type 2 0.87737 13.286 16 272 < 2.2e-16 ***
Residuals 63		Residuals 178		Residuals 142
		ANOVA S. latifolia 2x Vs 4x dataset		ANOVA S. latifolia 4x Vs Sex dataset
		Response A :		Response A :
		Df Sum Sq Mean Sq F value Pr(>F)		Df Sum Sq Mean Sq F value Pr(>F)
		Type 1 6.6201 6.6201 282.94 < 2.2e-16 ***		Type 2 7.7684 3.8842 204.36 < 2.2e-16 ***
		Residuals 178 4.1647 0.0234		Residuals 142 2.6989 0.0190
		---		---
		Signif. codes: 0 ‘***’ 0.001 ‘**’ 0.01 ‘*’ 0.05 ‘.’ 0.1 ‘ ’ 1		Signif. codes: 0 ‘***’ 0.001 ‘**’ 0.01 ‘*’ 0.05 ‘.’ 0.1 ‘ ’ 1
		Response P :		Response P :
		Df Sum Sq Mean Sq F value Pr(>F)		Df Sum Sq Mean Sq F value Pr(>F)
		Type 1 20.625 20.6249 191.66 < 2.2e-16 ***		Type 2 19.778 9.8889 99.254 < 2.2e-16 ***
		Residuals 178 19.155 0.1076		Residuals 142 14.148 0.0996
		---		---
		Signif. codes: 0 ‘***’ 0.001 ‘**’ 0.01 ‘*’ 0.05 ‘.’ 0.1 ‘ ’ 1		Signif. codes: 0 ‘***’ 0.001 ‘**’ 0.01 ‘*’ 0.05 ‘.’ 0.1 ‘ ’ 1
		Response L :		Response L :
		Df Sum Sq Mean Sq F value Pr(>F)		Df Sum Sq Mean Sq F value Pr(>F)
		Type 1 3.5902 3.5902 496.65 < 2.2e-16 ***		Type 2 2.9377 1.46885 203.6 < 2.2e-16 ***
		Residuals 178 1.2867 0.0072		Residuals 142 1.0244 0.00721
		---		---
		Signif. codes: 0 ‘***’ 0.001 ‘**’ 0.01 ‘*’ 0.05 ‘.’ 0.1 ‘ ’ 1		Signif. codes: 0 ‘***’ 0.001 ‘**’ 0.01 ‘*’ 0.05 ‘.’ 0.1 ‘ ’ 1
		Response W :		Response W :
		Df Sum Sq Mean Sq F value Pr(>F)		Df Sum Sq Mean Sq F value Pr(>F)
		Type 1 0.7791 0.77910 114.11 < 2.2e-16 ***		Type 2 0.70824 0.35412 66.131 < 2.2e-16 ***
		Residuals 178 1.2153 0.00683		Residuals 142 0.76039 0.00535
		---		---
		Signif. codes: 0 ‘***’ 0.001 ‘**’ 0.01 ‘*’ 0.05 ‘.’ 0.1 ‘ ’ 1		Signif. codes: 0 ‘***’ 0.001 ‘**’ 0.01 ‘*’ 0.05 ‘.’ 0.1 ‘ ’ 1
		Response AR :		Response AR :
		Df Sum Sq Mean Sq F value Pr(>F)		Df Sum Sq Mean Sq F value Pr(>F)
		Type 1 0.32104 0.32104 52.253 1.385e-11 ***		Type 2 0.19065 0.095323 16.7 3.065e-07 ***
		Residuals 178 1.09361 0.00614		Residuals 142 0.81054 0.005708
		---		---
		Signif. codes: 0 ‘***’ 0.001 ‘**’ 0.01 ‘*’ 0.05 ‘.’ 0.1 ‘ ’ 1		Signif. codes: 0 ‘***’ 0.001 ‘**’ 0.01 ‘*’ 0.05 ‘.’ 0.1 ‘ ’ 1
		Response C :		Response C :
		Df Sum Sq Mean Sq F value Pr(>F)		Df Sum Sq Mean Sq F value Pr(>F)
		Type 1 0.019484 0.0194835 11.299 0.000949 ***		Type 2 0.10147 0.050736 29.42 2.042e-11 ***
		Residuals 178 0.306931 0.0017243		Residuals 142 0.24489 0.001725
		---		---
		Signif. codes: 0 ‘***’ 0.001 ‘**’ 0.01 ‘*’ 0.05 ‘.’ 0.1 ‘ ’ 1		Signif. codes: 0 ‘***’ 0.001 ‘**’ 0.01 ‘*’ 0.05 ‘.’ 0.1 ‘ ’ 1
		Response R :		Response R :
		Df Sum Sq Mean Sq F value Pr(>F)		Df Sum Sq Mean Sq F value Pr(>F)
		Type 1 0.083377 0.083377 50.474 2.798e-11 ***		Type 2 0.048749 0.0243745 16.701 3.062e-07 ***
		Residuals 178 0.294033 0.001652		Residuals 142 0.207241 0.0014594
		---		---
		Signif. codes: 0 ‘***’ 0.001 ‘**’ 0.01 ‘*’ 0.05 ‘.’ 0.1 ‘ ’ 1		Signif. codes: 0 ‘***’ 0.001 ‘**’ 0.01 ‘*’ 0.05 ‘.’ 0.1 ‘ ’ 1
		Response S :		Response S :
		Df Sum Sq Mean Sq F value Pr(>F)		Df Sum Sq Mean Sq F value Pr(>F)
		Type 1 0.0001468 1.4681e-04 4.2877 0.03983 *		Type 2 0.0004412 0.00022059 6.9716 0.001294 **
		Residuals 178 0.0060948 3.4241e-05		Residuals 142 0.0044929 0.00003164
				---
		Tukey S. latifolia 2x Vs 4x dataset		Tukey S. latifolia 4x Vs Sex dataset
				A groups
		A groups		Sl_4n_D 1.4385125 a
		Sl_4n_D 1.438513 a		Sl_male 1.0011935 b
		Sl_2n_D 1.052570 b		Sl_female 0.9499118 b
		P groups		P groups
		Sl_4n_D 5.14070 a		Sl_4n_D 5.140700 a
		Sl_2n_D 4.45948 b		Sl_male 4.440677 b
				Sl_female 4.362765 b
		W groups
		Sl_4n_D 1.11465 a		W groups
		Sl_2n_D 0.98225 b		Sl_4n_D 1.1146500 a
				Sl_female 0.9749118 b
		L groups		Sl_male 0.9732581 b
		Sl_4n_D 1.641337 a
		Sl_2n_D 1.357120 b		L groups
				Sl_4n_D 1.641337 a
		AR groups		Sl_male 1.358226 b
		Sl_4n_D 1.47350 a		Sl_female 1.352353 b
		Sl_2n_D 1.38851 b
				AR groups
		C groups		Sl_4n_D 1.473500 a
		Sl_4n_D 0.6840875 a		Sl_female 1.404235 b
		Sl_2n_D 0.6631500 b		Sl_male 1.396935 b
		R groups		C groups
		Sl_2n_D 0.7232500 a		Sl_4n_D 0.6840875 a
		Sl_4n_D 0.6799375 b		Sl_male 0.6371935 b
				Sl_female 0.6261471 b
		S groups
		Sl_4n_D 0.9618375 a		R groups
		Sl_2n_D 0.9600200 b		Sl_male 0.7182903 a
				Sl_female 0.7153529 a
				Sl_4n_D 0.6799375 b
				S groups
				Sl_4n_D 0.9618375 a
				Sl_male 0.9592581 ab
				Sl_female 0.9577647 b

## Sheet: K-S test Fig 1B
Kolmogorov-Smirnov Test S. latifolia 2x Vs S. latifolia 4x
Test Stat P-Value
0.1075 0.0465*
Kolmogorov-Smirnov Test S. latifolia 2x Vs S. latifolia male
Test Stat P-Value
0.3474194 0.0010000***
Kolmogorov-Smirnov Test S. latifolia 2x Vs S. latifolia female
Test Stat P-Value
0.2005882 0.0525000
Kolmogorov-Smirnov Test S. latifolia 4x Vs S. latifolia male
Test Stat P-Value
0.4024194 0.0010000***
Kolmogorov-Smirnov Test S. latifolia 4x Vs S. latifolia female
Test Stat P-Value
0.2411765 0.0925000
Kolmogorov-Smirnov Test S. latifolia male Vs S. latifolia female
Test Stat P-Value
0.3064516 0.0350000*

## Sheet: MANOVA + Tukey PCA (Fig. 2B)
MANOVA GMD PCA (Fig. 2B)		Tukey test GMD Seeds (Fig. 2B)
Df Pillai approx F num Df den Df Pr(>F)		Genotype	AL	groups
Genotype 8 3.4014 13.545 128 2344 < 2.2e-16 ***		Sd2x	1.18375	b
Residuals 301		SdFxSlM1	1.22306	b
---		SdFxSlM2	0.78025	de
Signif. codes: 0 ‘***’ 0.001 ‘**’ 0.01 ‘*’ 0.05 ‘.’ 0.1 ‘ ’ 1		SdFxSlM3	0.71195	e
		SdFxSlM4	0.8373	cd
ANOVA GMD PCA (Fig. 2B)		Sl2x	1.1693	b
		Sl4x	1.68293	a
Response AL :		SlFxSdM1	0.766437	de
Df Sum Sq Mean Sq F value Pr(>F)		SlFxSdM2	0.929813	c
Genotype 8 33.857 4.2322 302.47 < 2.2e-16 ***		Genotype	PL	groups
Residuals 301 4.212 0.0140		Sd2x	4.8105	b
---		SdFxSlM1	4.75728	b
Signif. codes: 0 ‘***’ 0.001 ‘**’ 0.01 ‘*’ 0.05 ‘.’ 0.1 ‘ ’ 1		SdFxSlM2	3.8847	cd
		SdFxSlM3	3.71735	d
Response PL :		SdFxSlM4	3.92045	cd
Df Sum Sq Mean Sq F value Pr(>F)		Sl2x	4.63449	b
Genotype 8 82.342 10.2928 121.8 < 2.2e-16 ***		Sl4x	5.31474	a
Residuals 301 25.436 0.0845		SlFxSdM1	4.024	c
---		SlFxSdM2	4.52044	b
Signif. codes: 0 ‘***’ 0.001 ‘**’ 0.01 ‘*’ 0.05 ‘.’ 0.1 ‘ ’ 1		Genotype	LL	groups
		Sd2x	1.31775	b
Response LL :		SdFxSlM1	1.32656	b
Df Sum Sq Mean Sq F value Pr(>F)		SdFxSlM2	1.07065	de
Genotype 8 11.8989 1.48737 268.53 < 2.2e-16 ***		SdFxSlM3	1.0191	e
Residuals 301 1.6672 0.00554		SdFxSlM4	1.1032	d
---		Sl2x	1.33924	b
Signif. codes: 0 ‘***’ 0.001 ‘**’ 0.01 ‘*’ 0.05 ‘.’ 0.1 ‘ ’ 1		Sl4x	1.6119	a
		SlFxSdM1	1.08419	de
Response WL :		SlFxSdM2	1.20231	c
Df Sum Sq Mean Sq F value Pr(>F)		Genotype	WL	groups
Genotype 8 6.8702 0.85878 247.13 < 2.2e-16 ***		Sd2x	1.1426	bc
Residuals 301 1.0460 0.00348		SdFxSlM1	1.17261	b
---		SdFxSlM2	0.92905	de
Signif. codes: 0 ‘***’ 0.001 ‘**’ 0.01 ‘*’ 0.05 ‘.’ 0.1 ‘ ’ 1		SdFxSlM3	0.889	e
		SdFxSlM4	0.9661	d
Response ARL :		Sl2x	1.10816	c
Df Sum Sq Mean Sq F value Pr(>F)		Sl4x	1.32773	a
Genotype 8 0.28763 0.035953 8.8014 8.004e-11 ***		SlFxSdM1	0.89925	e
Residuals 301 1.22958 0.004085		SlFxSdM2	0.98425	d
---		Genotype	ARL	groups
Signif. codes: 0 ‘***’ 0.001 ‘**’ 0.01 ‘*’ 0.05 ‘.’ 0.1 ‘ ’ 1		Sd2x	1.15325	bc
		SdFxSlM1	1.13278	c
Response CL :		SdFxSlM2	1.1564	abc
Df Sum Sq Mean Sq F value Pr(>F)		SdFxSlM3	1.1517	bc
Genotype 8 0.73050 0.091312 34.872 < 2.2e-16 ***		SdFxSlM4	1.14435	bc
Residuals 301 0.78817 0.002619		Sl2x	1.20976	a
---		Sl4x	1.21469	a
Signif. codes: 0 ‘***’ 0.001 ‘**’ 0.01 ‘*’ 0.05 ‘.’ 0.1 ‘ ’ 1		SlFxSdM1	1.20612	ab
		SlFxSdM2	1.22294	a
Response RL :		Genotype	CL	groups
Df Sum Sq Mean Sq F value Pr(>F)		Sd2x	0.643	cd
Genotype 8 0.16184 0.0202305 10.955 1.439e-13 ***		SdFxSlM1	0.680389	bc
Residuals 301 0.55585 0.0018467		SdFxSlM2	0.65105	bcd
---		SdFxSlM3	0.64805	cd
Signif. codes: 0 ‘***’ 0.001 ‘**’ 0.01 ‘*’ 0.05 ‘.’ 0.1 ‘ ’ 1		SdFxSlM4	0.6845	bc
		Sl2x	0.68825	b
Response SL :		Sl4x	0.74825	a
Df Sum Sq Mean Sq F value Pr(>F)		SlFxSdM1	0.597812	de
Genotype 8 0.014646 0.00183077 44.189 < 2.2e-16 ***		SlFxSdM2	0.572688	e
Residuals 301 0.012471 0.00004143		Genotype	RL	groups
---		Sd2x	0.86845	ab
Signif. codes: 0 ‘***’ 0.001 ‘**’ 0.01 ‘*’ 0.05 ‘.’ 0.1 ‘ ’ 1		SdFxSlM1	0.884389	a
		SdFxSlM2	0.87065	ab
Response AD :		SdFxSlM3	0.8739	ab
Df Sum Sq Mean Sq F value Pr(>F)		SdFxSlM4	0.8777	a
Genotype 8 24.5662 3.07078 189.76 < 2.2e-16 ***		Sl2x	0.82867	c
Residuals 301 4.8709 0.01618		Sl4x	0.824412	c
---		SlFxSdM1	0.829438	bc
Signif. codes: 0 ‘***’ 0.001 ‘**’ 0.01 ‘*’ 0.05 ‘.’ 0.1 ‘ ’ 1		SlFxSdM2	0.819312	c
		Genotype	SL	groups
Response PD :		Sd2x	0.9561	c
Df Sum Sq Mean Sq F value Pr(>F)		SdFxSlM1	0.953667	cd
Genotype 8 72.773 9.0967 99.744 < 2.2e-16 ***		SdFxSlM2	0.94765	de
Residuals 301 27.451 0.0912		SdFxSlM3	0.945	e
---		SdFxSlM4	0.95025	cde
Signif. codes: 0 ‘***’ 0.001 ‘**’ 0.01 ‘*’ 0.05 ‘.’ 0.1 ‘ ’ 1		Sl2x	0.96267	b
		Sl4x	0.965962	a
Response LD :		SlFxSdM1	0.953875	cd
Df Sum Sq Mean Sq F value Pr(>F)		SlFxSdM2	0.954625	c
Genotype 8 12.0001 1.50001 279.87 < 2.2e-16 ***		Genotype	AD	groups
Residuals 301 1.6133 0.00536		Sd2x	0.9895	b
---		SdFxSlM1	1.08711	b
Signif. codes: 0 ‘***’ 0.001 ‘**’ 0.01 ‘*’ 0.05 ‘.’ 0.1 ‘ ’ 1		SdFxSlM2	0.66325	cd
		SdFxSlM3	0.59035	d
Response WD :		SdFxSlM4	0.7572	c
Df Sum Sq Mean Sq F value Pr(>F)		Sl2x	1.05257	b
Genotype 8 5.2323 0.65403 124.86 < 2.2e-16 ***		Sl4x	1.43851	a
Residuals 301 1.5767 0.00524		SlFxSdM1	0.671687	cd
---		SlFxSdM2	0.777375	c
Signif. codes: 0 ‘***’ 0.001 ‘**’ 0.01 ‘*’ 0.05 ‘.’ 0.1 ‘ ’ 1		Genotype	PD	groups
		Sd2x	4.6072	bc
Response ARD :		SdFxSlM1	4.773	b
Df Sum Sq Mean Sq F value Pr(>F)		SdFxSlM2	3.6909	f
Genotype 8 1.1772 0.147151 22.074 < 2.2e-16 ***		SdFxSlM3	3.57415	f
Residuals 301 2.0065 0.006666		SdFxSlM4	3.99145	e
---		Sl2x	4.45948	c
Signif. codes: 0 ‘***’ 0.001 ‘**’ 0.01 ‘*’ 0.05 ‘.’ 0.1 ‘ ’ 1		Sl4x	5.1407	a
		SlFxSdM1	4.09556	de
Response CD :		SlFxSdM2	4.39494	cd
Df Sum Sq Mean Sq F value Pr(>F)		Genotype	LD	groups
Genotype 8 0.95880 0.119850 75.491 < 2.2e-16 ***		Sd2x	1.3352	b
Residuals 301 0.47787 0.001588		SdFxSlM1	1.32083	bc
---		SdFxSlM2	1.0802	e
Signif. codes: 0 ‘***’ 0.001 ‘**’ 0.01 ‘*’ 0.05 ‘.’ 0.1 ‘ ’ 1		SdFxSlM3	1.03975	e
		SdFxSlM4	1.1626	d
Response RD :		Sl2x	1.35712	b
Df Sum Sq Mean Sq F value Pr(>F)		Sl4x	1.64134	a
Genotype 8 0.30292 0.037865 22.688 < 2.2e-16 ***		SlFxSdM1	1.10688	de
Residuals 301 0.50236 0.001669		SlFxSdM2	1.246	c
---		Genotype	WD	groups
Signif. codes: 0 ‘***’ 0.001 ‘**’ 0.01 ‘*’ 0.05 ‘.’ 0.1 ‘ ’ 1		Sd2x	0.94165	c
		SdFxSlM1	1.04622	b
Response SD :		SdFxSlM2	0.7803	de
Df Sum Sq Mean Sq F value Pr(>F)		SdFxSlM3	0.72215	e
Genotype 8 0.011645 0.00145556 41.152 < 2.2e-16 ***		SdFxSlM4	0.82795	d
Residuals 301 0.010646 0.00003537		Sl2x	0.98225	c
---		Sl4x	1.11465	a
Signif. codes: 0 ‘***’ 0.001 ‘**’ 0.01 ‘*’ 0.05 ‘.’ 0.1 ‘ ’ 1		SlFxSdM1	0.772188	de
		SlFxSdM2	0.794	de
		Genotype	ARD	groups
		Sd2x	1.4193	bcd
		SdFxSlM1	1.26339	e
		SdFxSlM2	1.3893	cd
		SdFxSlM3	1.454	bc
		SdFxSlM4	1.4078	cd
		Sl2x	1.38851	d
		Sl4x	1.4735	b
		SlFxSdM1	1.435	bcd
		SlFxSdM2	1.57019	a
		Genotype	CD	groups
		Sd2x	0.58595	c
		SdFxSlM1	0.601722	c
		SdFxSlM2	0.61095	c
		SdFxSlM3	0.5796	c
		SdFxSlM4	0.59715	c
		Sl2x	0.66315	b
		Sl4x	0.684087	a
		SlFxSdM1	0.505375	d
		SlFxSdM2	0.509125	d
		Genotype	RD	groups
		Sd2x	0.7056	bc
		SdFxSlM1	0.792278	a
		SdFxSlM2	0.72255	b
		SdFxSlM3	0.6948	bc
		SdFxSlM4	0.71245	b
		Sl2x	0.72325	b
		Sl4x	0.679937	c
		SlFxSdM1	0.697875	bc
		SlFxSdM2	0.6375	d
		Genotype	SD	groups
		Sd2x	0.95745	ab
		SdFxSlM1	0.958389	ab
		SdFxSlM2	0.95065	cd
		SdFxSlM3	0.9457	de
		SdFxSlM4	0.9544	bc
		Sl2x	0.96002	a
		Sl4x	0.961838	a
		SlFxSdM1	0.941813	e
		SlFxSdM2	0.946812	de

## Sheet: MANOVA + Tukey PCA (Fig. 2C)
MANOVA JIndex PCA Fig 2C		Tukey test JIndex
Df Pillai approx F num Df den Df Pr(>F)			DM2	groups
Genotype 8 1.1236 7.861 32 644 < 2.2e-16 ***		Sl4x	92.755	a
Residuals 161		Sl2x	92.525	a
---		SlFxSdM1	91.7625	ab
Signif. codes: 0 ‘***’ 0.001 ‘**’ 0.01 ‘*’ 0.05 ‘.’ 0.1 ‘ ’ 1		SlFxSdM2	91.625	ab
		SdFxSlM4	91.125	bc
		Sd2x	90.955	bc
ANOVA JIndex PCA Fig 2C		SdFxSlM3	90.77	bc
Response DM2 :		SdFxSlM2	90.36	c
Df Sum Sq Mean Sq F value Pr(>F)		SdFxSlM1	90.0167	c
Genotype 8 133.33 16.6662 12.758 3.957e-14 ***
Residuals 161 210.32 1.3063			DM3	groups
---		Sl2x	92.915	a
Signif. codes: 0 ‘***’ 0.001 ‘**’ 0.01 ‘*’ 0.05 ‘.’ 0.1 ‘ ’ 1		Sl4x	92.08	ab
		SdFxSlM1	91.4222	bc
Response DM3 :		SdFxSlM2	91.095	bc
Df Sum Sq Mean Sq F value Pr(>F)		SdFxSlM4	91.055	bc
Genotype 8 149.19 18.6490 12.251 1.285e-13 ***		Sd2x	90.97	bc
Residuals 161 245.08 1.5222		SlFxSdM1	90.4875	cd
---		SdFxSlM3	90.18	cd
Signif. codes: 0 ‘***’ 0.001 ‘**’ 0.01 ‘*’ 0.05 ‘.’ 0.1 ‘ ’ 1		SlFxSdM2	89.5375	d
Response LM1 :			LM1	groups
Df Sum Sq Mean Sq F value Pr(>F)		Sl2x	92.83	a
Genotype 8 308.59 38.573 25.195 < 2.2e-16 ***		Sl4x	92.59	a
Residuals 161 246.49 1.531		SlFxSdM2	91.6625	ab
---		SlFxSdM1	91.6063	ab
Signif. codes: 0 ‘***’ 0.001 ‘**’ 0.01 ‘*’ 0.05 ‘.’ 0.1 ‘ ’ 1		Sd2x	90.885	bc
		SdFxSlM2	90.61	bc
Response LM2 :		SdFxSlM4	90.125	c
Df Sum Sq Mean Sq F value Pr(>F)		SdFxSlM1	89.7556	c
Genotype 8 216.28 27.035 18.491 < 2.2e-16 ***		SdFxSlM3	88.425	d
Residuals 161 235.39 1.462
---			LM2	groups
Signif. codes: 0 ‘***’ 0.001 ‘**’ 0.01 ‘*’ 0.05 ‘.’ 0.1 ‘ ’ 1		Sl4x	93.58	a
		Sl2x	93.45	ab
		SlFxSdM1	92.5125	abc
		SlFxSdM2	92.225	bcd
		Sd2x	91.925	cd
		SdFxSlM2	91.605	cd
		SdFxSlM4	91.43	cd
		SdFxSlM1	91.0111	de
		SdFxSlM3	89.85	e

## Sheet: MANOVA PCA Fig 2D
MANOVA LATERAL EFD PCA (Fig. 2D)		MANOVA DORSAL EFD PCA (Fig. 2D)
Df Pillai approx F num Df den Df Pr(>F)		Df Pillai approx F num Df den Df Pr(>F)
Genotype 8 5.7835 1.6793 1504 968 < 2.2e-16 ***		Genotype 8 5.0675 1.5278 1312 1160 8.228e-14 ***
Residuals 301		Residuals 301
---		---
Signif. codes: 0 ‘***’ 0.001 ‘**’ 0.01 ‘*’ 0.05 ‘.’ 0.1 ‘ ’ 1		Signif. codes: 0 ‘***’ 0.001 ‘**’ 0.01 ‘*’ 0.05 ‘.’ 0.1 ‘ ’ 1

## Sheet: N-MANOVA + N-ANOVA (Fig. 3A)
NESTED MANOVA GMD Cells (Fig. 3A)
Df Pillai approx F num Df den Df Pr(>F)
Genotype 8 1.8768 12.0690 64 2520 < 2.2e-16 ***
Genotype:Seed 36 1.4762 1.9799 288 2520 < 2.2e-16 ***
Residuals 315
---
Signif. codes: 0 ‘***’ 0.001 ‘**’ 0.01 ‘*’ 0.05 ‘.’ 0.1 ‘ ’ 1
NESTED ANOVA GMD Cells (Fig. 3A)
Response A :
Df Sum Sq Mean Sq F value Pr(>F)
Genotype 8 7.2238e-06 9.0297e-07 72.8071 < 2e-16 ***
Genotype:Seed 36 6.8400e-07 1.9000e-08 1.5321 0.03034 *
Residuals 315 3.9067e-06 1.2400e-08
---
Signif. codes: 0 ‘***’ 0.001 ‘**’ 0.01 ‘*’ 0.05 ‘.’ 0.1 ‘ ’ 1
Response P :
Df Sum Sq Mean Sq F value Pr(>F)
Genotype 8 0.091981 0.0114977 13.6291 < 2.2e-16 ***
Genotype:Seed 36 0.079460 0.0022072 2.6164 4.527e-06 ***
Residuals 315 0.265738 0.0008436
---
Signif. codes: 0 ‘***’ 0.001 ‘**’ 0.01 ‘*’ 0.05 ‘.’ 0.1 ‘ ’ 1
Response L :
Df Sum Sq Mean Sq F value Pr(>F)
Genotype 8 0.00056052 7.0065e-05 59.9866 < 2.2e-16 ***
Genotype:Seed 36 0.00008889 2.4690e-06 2.1139 0.0003653 ***
Residuals 315 0.00036793 1.1680e-06
---
Signif. codes: 0 ‘***’ 0.001 ‘**’ 0.01 ‘*’ 0.05 ‘.’ 0.1 ‘ ’ 1
Response W :
Df Sum Sq Mean Sq F value Pr(>F)
Genotype 8 0.0061959 0.00077449 47.7005 <2e-16 ***
Genotype:Seed 36 0.0009558 0.00002655 1.6352 0.015 *
Residuals 315 0.0051145 0.00001624
---
Signif. codes: 0 ‘***’ 0.001 ‘**’ 0.01 ‘*’ 0.05 ‘.’ 0.1 ‘ ’ 1
Response AR :
Df Sum Sq Mean Sq F value Pr(>F)
Genotype 8 0.3575 0.044687 4.1183 0.0001085 ***
Genotype:Seed 36 0.8981 0.024947 2.2991 7.557e-05 ***
Residuals 315 3.4180 0.010851
---
Signif. codes: 0 ‘***’ 0.001 ‘**’ 0.01 ‘*’ 0.05 ‘.’ 0.1 ‘ ’ 1
Response C :
Df Sum Sq Mean Sq F value Pr(>F)
Genotype 8 24.411 3.05142 52.4857 < 2.2e-16 ***
Genotype:Seed 36 11.270 0.31306 5.3848 < 2.2e-16 ***
Residuals 315 18.314 0.05814
---
Signif. codes: 0 ‘***’ 0.001 ‘**’ 0.01 ‘*’ 0.05 ‘.’ 0.1 ‘ ’ 1
Response R :
Df Sum Sq Mean Sq F value Pr(>F)
Genotype 8 0.3569 0.044615 4.1169 0.0001089 ***
Genotype:Seed 36 0.8991 0.024974 2.3045 7.207e-05 ***
Residuals 315 3.4137 0.010837
---
Signif. codes: 0 ‘***’ 0.001 ‘**’ 0.01 ‘*’ 0.05 ‘.’ 0.1 ‘ ’ 1
Response S :
Df Sum Sq Mean Sq F value Pr(>F)
Genotype 8 0.286739 0.035842 62.7775 < 2.2e-16 ***
Genotype:Seed 36 0.071859 0.001996 3.4961 1.24e-09 ***
Residuals 315 0.179847 0.000571
---
Signif. codes: 0 ‘***’ 0.001 ‘**’ 0.01 ‘*’ 0.05 ‘.’ 0.1 ‘ ’ 1
